# Supplementary material for: Biodegradation of Selected Hydrocarbons by Fusarium Species Isolated from Contaminated Soil Samples in Riyadh, Saudi Arabia
Source: J Fungi (Basel). 2023 Feb 6;9(2):216. doi: 10.3390/jof9020216 (PMC9966121; doi:10.3390/jof9020216)
Supplement: Supplementary file 1 [file jof-09-00216-s001.zip]

Archive with 1 entries (1 files):
- jof-2161801-Supplementary.pdf
